# Supplementary material for: Mycological Investigation of Bottled Water Dispensers in Healthcare Facilities
Source: Pathogens. 2021 Jul 10;10(7):871. doi: 10.3390/pathogens10070871 (PMC8308914; doi:10.3390/pathogens10070871)
Supplement: Supplementary file 1 [file pathogens-10-00871-s001.zip]

Archive with 15 entries (15 files):
- Figure S1.jpg
- Figure S2.jpg
- Figure S3.jpg
- Figure S4.jpg
- Figure S5.jpg
- Figure S6.jpg
- Supplement 1.Questionnaire.pdf
- Supplementary captions.pdf
- Table S1.xlsx
- Table S2.xlsx
- Table S3.xlsx
- Table S4.xlsx
- Table S5.xlsx
- Table S6.xlsx
- Table S7.pdf
