# Supplementary material for: Mycological Investigation of Bottled Water Dispensers in Healthcare Facilities
Source: Pathogens. 2021 Jul 10;10(7):871. doi: 10.3390/pathogens10070871 (PMC8308914; doi:10.3390/pathogens10070871)
Supplement: Supplementary file 1 [file pathogens-10-00871-s001.zip › Table S1.xlsx]

## Sheet: Munka1
	Parameter	Minimum	Mean	Standard deviation	Median	Maximum	NA
	Days spent since the last disinfection or maintenance	0	102	101.24	75	313	15
	Days remaining until the expiration date of the bottles	-14	189.54	94.73	178	405	2
	Temperature at the site of operation [°C]	17.1	25.63	3.37	26.4	31.5	0
	Relative Humidity [%] at the site of operation	30	46.03	9.06	44.55	71.9	5
	Temperature at storage of the bottles [°C]	18.6	25.09	2.95	25.8	31.5	0
	Relative Humidity [%] at storage of the bottles	30	46.37	8.54	47.5	65.9	5
