# Supplementary material for: Mycological Investigation of Bottled Water Dispensers in Healthcare Facilities
Source: Pathogens. 2021 Jul 10;10(7):871. doi: 10.3390/pathogens10070871 (PMC8308914; doi:10.3390/pathogens10070871)
Supplement: Supplementary file 1 [file pathogens-10-00871-s001.zip › Table S2.xlsx]

## Sheet: Munka1
	Sample	Parameter	Minimum	Mean	Standard deviation	Median	Maximum	NA
	Chilled water (37 sample)	Temperature [°C]	7.9	15.8	4.75	15.9	23.9	0
		Specific conductivity [µS/cm]	277	588.1	161.85	652	791	0
		Flow [s/l]	23	43	10.39	42	72	6
		pH	7.1	8.29	0.88	7.87	10.43	0
		Alkalinity [mmol/l]	0.5	5.7	2.39	6.6	7.8	0
		Total hardness [CaO mg/l]	64	177.9	62.1	198	296	0
		Permanent hardness [CaO mg/l]	0	20.92	26.4	12	133.6	0
		Temporary hardness [CaO mg/l]	14	157	67.21	184.8	218	0
		TOC [mg/l]	0.37	0.95	0.55	0.75	3	2
		Ammonium ion [mg/l]	0	0.0205	0.0584	0	0.27	0
		Nitrite ion [mg/l]	0	0.0025	0.0087	0	0.04	0
		HPC at 22°C [CFU/ml]	425	NA	NA	>10000	>10000	19 (>10000)
		HPC at 37°C [CFU/ml]	325	NA	NA	5500	>10000	14 (>10000)
		Pseudomonas aeruginosa [CFU/100 ml]	0	8.11	34.91	0	200	0
	’Heated‘ water (31 samples)	Temperature [°C]	19	55.29	18.61	62.2	78	0
		pH	6.5	7.82	0.8	7.6	9.79	0
	Water	Total fungi [CFU/100 ml]	0	73.6	205.95	3	1213	0
		Filamentous fungi [CFU/100 ml]	0	49.34	168	2	1209	0
		Yeasts [CFU/100 ml]	0	24.25	111.23	0	853	0
	Swabs from drip tray	Total fungi [CFU/cm2]	0	54.46	68.45	15	239	0
		Filamentous fungi [CFU/cm2]	0	32.84	58.49	5	210	0
		Yeasts [CFU/cm2]	0	21.65	41.81	1	174	0
	Swabs from tap	Total fungi [CFU/cm2]	0	22.56	71.99	1	400	0
		Filamentous fungi [CFU/cm2]	0	1.33	3.27	0	18	0
		Yeasts [CFU/cm2]	0	21.22	71.88	0	400	0
