# Supplementary material for: Mycological Investigation of Bottled Water Dispensers in Healthcare Facilities
Source: Pathogens. 2021 Jul 10;10(7):871. doi: 10.3390/pathogens10070871 (PMC8308914; doi:10.3390/pathogens10070871)
Supplement: Supplementary file 1 [file pathogens-10-00871-s001.zip › Table S3.xlsx]

## Sheet: Munka1
	Pearson correlation with Benjamini-Hochberg correction
	Parameter A	Transformation of fungal counts	p	R	Corrected p
	Yeasts [CFU/100 ml]a	Logarithmic	1.45E-05	0.5	2.03E-04
	Filamentous fungi on the tap [CFU/cm2]a	Logarithmic	0.0009	0.53	0.0063
	Days remaining until the expiration date of bpttles	Logarithmic	0. 0037	0.36	0.0173
	Days spent since the last disinfection or maintence	Logarithmic	0.0056	0.62	0.0196
	Temperature of water [°C]	Logarithmic	0.0086	-0.32	0.0241
	TOC [mg/l]	Logarithmic	0.0107	-0.32	0.025
	pH	Logarithmic	0.02	0.28	0.04
	total HPC [CFU/ml]a	Logarithmic	0.0287	-0.38	0.036
	Pairwise Wilcoxon-Mann-Whitney test with Benjamini-Hochberg post hoc test
	Parameter A	Variant A	Relation	Variant B	Corrected p
	Month of sampling	April	>	July	0.0199
	Exposition to sun during storage	No	>	Yes	0.0099
	BWD on corridor	No	>	Yes	0.0366
