# Supplementary material for: Mycological Investigation of Bottled Water Dispensers in Healthcare Facilities
Source: Pathogens. 2021 Jul 10;10(7):871. doi: 10.3390/pathogens10070871 (PMC8308914; doi:10.3390/pathogens10070871)
Supplement: Supplementary file 1 [file pathogens-10-00871-s001.zip › Table S4.xlsx]

## Sheet: Munka1
	Pearson correlation with Benjamini-Hochberg correction
	Parameter A	Yeast transformation	p	R	Corrected p
	Nitrite-ion [mg/l]	Logarithmic	1.59E-06	0.7	2.23E-05
	Filamentous fungi [CFU/100 ml]a	Logarithmic	1.45E-05	0.5	1.02E-04
	pH	Logarithmic	0.0054	0.33	0.0252
	Pairwise Wilcoxon-Mann-Whitney test with Benjamini-Hochberg post hoc test
	Parameter A	Variant A	Relation	Variant B	Corrected p
	Number of ordered bottles	1-5	>	more than 20	0.0149
		1-5	>	11-20	0.0315
