# Supplementary material for: Mycological Investigation of Bottled Water Dispensers in Healthcare Facilities
Source: Pathogens. 2021 Jul 10;10(7):871. doi: 10.3390/pathogens10070871 (PMC8308914; doi:10.3390/pathogens10070871)
Supplement: Supplementary file 1 [file pathogens-10-00871-s001.zip › Table S5.xlsx]

## Sheet: Munka1
	Pearson correlation with Benjamini-Hochberg correction
	Parameter A		Parameter B [CFU/cm2]	p	R	Corrected p
	Flow [s/l]		Filamentous Fungia	0.0013	0.56	0.0182
	Pairwise Wilcoxon-Mann-Whitney test with Benjamini-Hochberg post hoc test
	Parameter A	Parameter B	Variant A	Relation	Variant B	Corrected p
	Air filter in the BWD	Total Fungi	Yes	>	No	0.0066
	Quantity of bottles ordered [pcs]	Filamentous Fungi	above 20	>	6-11	0.0147
			above 20	>	1-5	0.0295
	BWD is used by ’patients’	Filamentous Fungi	No	>	Yes	0.0057
	Detectable nitrite-ion concentration in water	Filamentous Fungi	No	>	Yes	0.0271
	Exposure to sun during storage	Filamentous Fungi	No	>	Yes	0.0337
	Presence of pseudo hardness in water	Filamentous Fungi	No	>	Yes	0.0486
	BWD operates on a corridor	Yeasts	No	>	Yes	0.0267
	Disinfection by personnel beside usual maintance	Yeasts	No	>	Yes	0.0461
