# Supplementary material for: Mycological Investigation of Bottled Water Dispensers in Healthcare Facilities
Source: Pathogens. 2021 Jul 10;10(7):871. doi: 10.3390/pathogens10070871 (PMC8308914; doi:10.3390/pathogens10070871)
Supplement: Supplementary file 1 [file pathogens-10-00871-s001.zip › Table S6.xlsx]

## Sheet: Munka1
	Pearson correlation with Benjamini-Hochberg correction
	Parameter A	Parameter B	p	R		Corrected p
		[CFU/cm2]
	Alkalinity [mmol/l]	Yeasts a	0.0025	-0.49		0.035
	Temporary hardness [CaO mg/l]	Yeasts a	0.003	-0.48		0.021
	Total hardness [CaO mg/l]	Yeasts a	0.0049	-0.46		0.0229
	Filamentous Fungi in water samples [CFU/100 ml] a	Filamentous Fungi a	0.0009	0.53		0.0126
	Days remaining until the expiration date of the bottle	Filamentous Fungi a	0.0095	0.44		0.0665
	Pairwise Wilcoxon-Mann-Whitney test with Benjamini-Hochberg post hoc test
	Parameter A	Parameter B [CFU/cm2]	Variant A	Relation	Variant B	Corrected p
	Manufacturer of BWD	Total Fungi a	M4	>	M2	0.0227
		*Yeasts a	M4	>	M2	0.0105
	Ability of BWD to serve CO2 enriched water	Filamentous Fungi a	Yes	>	No	0.048
	BWD is used by 'consumers'	Filamentous Fungi a	No	>	Yes	0.0269
